# Supplementary material for: Lead content in wild game shot with lead or non-lead ammunition – Does “state of the art consumer health protection” require non-lead ammunition?
Source: PLoS One. 2018 Jul 26;13(7):e0200792. doi: 10.1371/journal.pone.0200792 (PMC6062035; doi:10.1371/journal.pone.0200792)
Supplement: S1 Table — (XLSX) [file pone.0200792.s001.xlsx]

## Sheet: Table 1
Manufacturer	Tradename	Construction	n
Nosler	Accubond	single lead core with tombac jacket; bonded	9
Norma	Alaska	single lead core with tombac jacket; non-bonded	19
RWS	Bionic Black	non-lead; gilding metal; plastic tip	8
RWS	Bionic Yellow	non-lead; gilding metal; plastic tip	67
Blaser	CDP	double lead cores with tombac jacket; non-bonded	3
Jaguar	Classic	non-lead; copper	8
Remington	Coppersolid	non-lead; copper; plastic tip	2
RWS	Doppelkern	double lead cores with tombac jacket; non-bonded	16
RWS	EVO Green	non-lead; double tin cores with nickel - plated steel jacket	22
RWS	Evolution	single lead core with nickel - plated tombac jacket; bonded	70
Sierra	Gameking	single lead core with tombac jacket; non-bonded	2
Hornady	GMX	non-lead; gilding metal; plastic tip	18
Sako	Hammerhead	single lead core with tombac jacket; non-bonded	5
RWS	H-Mantel	double lead cores with tombac jacket; copper tip; non-bonded	1
RWS	ID Classic	double lead cores with nickel - plated steel jacket	11
Hornady	Interlock	single lead core with tombac jacket; non-bonded	2
Möller	KJG	non-lead; copper; plastic tip	17
RWS	KS	single lead core with tombac jacket; non-bonded	69
Lapua	MEGA	single lead core with tombac jacket; non-bonded	38
Lapua	Naturalis LR	non-lead; copper; plastic tip	190
Norma	Oryx	single lead core with tombac jacket; bonded	6
Nosler	Partition	double lead cores with tombac jacket; non-bonded	4
Wiinchester	Silvertip	single lead core with tombac jacket; aluminium tip; non bonded	10
Brenneke	TAG	non-lead; copper; coated; aluminum tip	29
Brenneke	TIG	double lead cores with nickel - plated steel jacket	58
Brenneke	TIG Nature	non-lead; double tin cores with nickel - plated steel jacket	13
Generic	TM	single lead core with tombac jacket; non-bonded	265
Brenneke	TOG	single lead core with copper-nickel-plated tombac jacket; bonded	31
Barnes	TSX	non-lead; copper	45
Barnes	TTSX	non-lead; copper; plastic tip	35
Brenneke	TUG	double lead cores with nickel - plated steel jacket	51
Brenneke	TUG Nature	non-lead; double tin cores with nickel - plated steel jacket	1
Brenneke	Uni Classic	double lead cores with nickel - plated steel jacket	21
Norma	Vulkan	single lead core with tombac jacket; non-bonded	52
Sellier & Bellot	XRG	non-lead copper; aluminum tip	54
n.n			2
Sum			1254

## Sheet: nonlead
Manufactured by:	Tradename	Construction	n	cat
RWS	Bionic Black	non-lead; gilding metal; plastic tip	8	1
RWS	Bionic Yellow	non-lead; gilding metal; plastic tip	67	2
Jaguar	Classic	non-lead; copper	8	2
Remington	Coppersolid	non-lead; copper; plastic tip	2	1
RWS	EVO Green	non-lead; double tin cores with nickel - plated steel jacket	22	2
Hornady	GMX	non-lead; gilding metal; plastic tip	18	1
Möller	KJG	non-lead; copper; plastic tip	17	2
Lapua	Naturalis LR	non-lead; copper; plastic tip	190	1
Brenneke	TAG	non-lead; copper; coated; aluminum tip	29	2
Brenneke	TIG Nature	non-lead; double tin cores with nickel - plated steel jacket	13	2
Barnes	TSX	non-lead; copper	45	1
Barnes	TTSX	non-lead; copper; plastic tip	35	1
Brenneke	TUG Nature	non-lead; double tin cores with nickel - plated steel jacket	1	2
Sellier & Bellot	XRG	non-lead copper; aluminum tip	54	1
		Non-lead	509	352	1
				157	2

## Sheet: lead
Manufactured by:	Tradename	Construction	n	cat
Nosler	Accubond	single lead core with tombac jacket; bonded	9	1
Norma	Alaska	single lead core with tombac jacket; non-bonded	19	2
Blaser	CDP	double lead cores with tombac jacket; non-bonded	3	2
RWS	Doppelkern	double lead cores with tombac jacket; non-bonded	16	2
RWS	Evolution	single lead core with nickel - plated tombac jacket; bonded	70	1
Sierra	Gameking	single lead core with tombac jacket; non-bonded	2	2
Sako	Hammerhead	single lead core with tombac jacket; non-bonded	5	2
RWS	H-Mantel	double lead cores with tombac jacket; copper tip; non-bonded	1	2
RWS	ID Classic	double lead cores with nickel - plated steel jacket	11	2
Hornady	Interlock	single lead core with tombac jacket; non-bonded	2	2
RWS	KS	single lead core with tombac jacket; non-bonded	69	2
Lapua	MEGA	single lead core with tombac jacket; non-bonded	38	2
Norma	Oryx	single lead core with tombac jacket; bonded	6	1
Nosler	Partition	double lead cores with tombac jacket; non-bonded	4	2
Wiinchester	Silvertip	single lead core with tombac jacket; aluminium tip; non bonded	10	2
Brenneke	TIG	double lead cores with nickel - plated steel jacket	58	2
Generic	TM	single lead core with tombac jacket; non-bonded	265	2
Brenneke	TOG	single lead core with copper-nickel-plated tombac jacket; bonded	31	1
Brenneke	TUG	double lead cores with nickel - plated steel jacket	51	2
Brenneke	Uni Classic	double lead cores with nickel - plated steel jacket	21	2
Norma	Vulkan	single lead core with tombac jacket; non-bonded	52	2
		Lead	743	116	1
				627	2

## Sheet: Table TEXT
		Advertised bullet function
		Deformation*	Fragmentation**
	Lead	116	627
	Non-Lead	352	157
	* expanding the frontal surface to greater than 1 caliber while retaining greater than 90 % of original mass
	** retained mass under 90 %
